# Supplementary material for: The effects of a non-school setting on quantity and quality of biology knowledge of primary students–A pilot study
Source: PLoS One. 2023 Apr 27;18(4):e0284300. doi: 10.1371/journal.pone.0284300 (PMC10138845; doi:10.1371/journal.pone.0284300)
Supplement: S1 Data — (XLSX) [file pone.0284300.s001.xlsx]

## Sheet: List1
Number	sex	Age	Place of learning	Class degree	Evaluation of level of knowledge before the lesson (%)	Evaluation of level of knowledge after the lesson (%)	Evaluation of level of knowledge after 14 days (%)	Evaluation of level of knowledge after one month (%)	Evaluation of level of knowledge after 6 months (%)
1	0	7	0	2	78.9474	68.4211	78.9474		89
2	1	8	0	2	47.3684	57.8947	84.2105	68.4211
3	1	8	0	2	68.4211	63.1579	84.2105	84.2105
4	1	7	0	2	73.6842	68.4211	89.4737	89.4737	84
5	0	8	0	2	52.6316	57.8947		84.2105	79
6	1	7	0	2	84.2105	73.6842	78.9474	84.2105	95
7	0	8	0	2	78.9474	73.6842	78.9474	78.9474	79
8	1	8	0	2	89.4737	78.9474	89.4737	68.4211	95
9	0	8	0	2	84.2105	68.4211		89.4737	95
10	1	7	0	2	89.4737	73.6842	84.2105	89.4737	84
11	1	8	0	2	42.1053	47.3684	42.1053	36.8421
12	1	8	0	2	57.8947	57.8947	68.4211	78.9474	84
13	1	8	0	2	57.8947	47.3684	68.4211		95
14	0	8	0	2	68.4211	63.1579		94.7368	84
15	1	8	0	2	78.9474	73.6842	89.4737	94.7368	84
16	0	7	0	2	68.4211	68.4211	78.9474	78.9474	84
17	1	8	0	2	68.4211	26.3158	36.8421
18	0	8	0	2	73.6842	68.4211	73.6842		74
19	1	7	0	2	78.9474	68.4211	84.2105	89.4737	79
20	1	8	0	2	73.6842	68.4211		89.4737	89
21	0	8	0	2	84.2105	73.6842			89
22	0	8	1	2	47.3684	68.4211	68.4211	78.9474
23	1	8	1	2	63.1579	63.1579	68.4211	84.2105	79
24	0	8	1	2	84.2105	89.4737	84.2105	84.2105	74
25	0	8	1	2	63.1579	68.4211	78.9474		95
26	1	8	1	2	89.4737	89.4737	84.2105	89.4737	89
27	0	8	1	2	57.8947	63.1579	84.2105		73
28	0	8	1	2	89.4737	89.4737	94.7368	100	95
29	1	8	1	2	52.6316		47.3684	47.3684	47
30	0	8	1	2	78.9474				68
31	1	8	1	2	68.4211		63.1579	63.1579
32	1	8	1	2	78.9474		68.4211	78.9474	95
33	1	8	1	2	73.6842				68
34	1	7	1	2	47.3684	63.1579	78.9474	57.8947	68
35	1	8	1	2	73.6842	89.4737			79
36	0	8	1	2	84.2105	84.2105	84.2105	89.4737	89
37	0	8	1	2	78.9474	73.6842			63
38	0	8	1	2	89.4737	84.2105			84
39	1	8	1	2	78.9474	89.4737	89.4737		89
40	1	7	1	2	68.4211	84.2105	78.9474	78.9474
41	1	8	1	2	68.4211	73.6842	78.9474	73.6842	79
42	0	10	0	4	25	50	40	45
43	1	10	0	4	55	65	85		60
44	0	10	0	4	40	30	50	60	70
45	0	10	0	4	55	65	65	75	67.5
46	1	10	0	4	80	85	82.5	82.5	85
47	0	10	0	4	55	67.5	75	65	50
48	1	9	0	4	80	100	90	90
49	1	10	0	4	90	85	95	95	90
50	1	10	0	4	70	90	85	85
51	0	10	0	4	85	100	92.5
52	0	10	0	4	60	90	85	90
53	1	10	0	4	85	90	90	90	85
54	0	10	0	4	25	60	35	35
55	1	10	0	4	80	65	90	45	95
56	1	10	0	4	65	80	80	80
57	0	10	0	4	75	70	75	70	75
58	1	10	0	4	40	40	45	95
59	0	10	0	4	65	75	75	90
60	0	10	0	4	70	75	80	75	90
61	0	9	0	4	40	40	70	70	65
62	0	10	0	4	70	85	90	70	85
63	0	10	0	4	60	65	50	75	65
64	0	9	0	4	80	85	85	75	80
65	0	10	0	4	45	50	45	60	40
66	1	10	0	4	60	70	80	80	90
67	1	10	0	4	70	77.5		55	70
68	1	10	0	4	75	80	80	80
69	1	10	0	4	70	75	65	65
70	1	10	0	4	75	90	80
71	0	10	1	4	5	25		55	80
72	0	9	1	4	70	95			90
73	0	10	1	4	75	75		77.5	75
74	0	10	1	4	60	85		70	60
75	0	10	1	4	75	105		85	90
76	0	10	1	4	45	75		70	80
77	0	10	1	4	80	90		55	90
78	0	10	1	4	70	85		90	85
79	0	10	1	4	75	85		85	90
80	0	10	1	4	40	55		75
81	0	10	1	4	50	85		90	75
82	0	10	1	4	35	50		50
83	0	9	1	4	70	85			95
84	0	10	1	4	50	90		75	70
85	0	10	1	4	70	90		80	80
86	0	10	1	4	80	97.5		82.5	80
87	0	10	1	4	60	85			75
88	0	10	1	4	60	80		85	85
89	0	10	1	4	50	75		55	30
90	0	10	1	4	45	85		90	90
91	0	10	1	4	65	90		85	85
92	0	10	1	4	80	85		85	80
93	0	10	1	4	60	85		90
94	0	10	1	4	50	55		60	65
95	0	10	1	4	45	85		80	60
96	0	10	1	4	80	95		35	95
97	0	10	1	4	70	70		90	85
98	0	10	1	4	60	65		65	80
